# Supplementary material for: Thyroid hormone regulates glutamine metabolism and anaplerotic fluxes by inducing mitochondrial glutamate aminotransferase GPT2
Source: Cell Rep. 2022 Feb 22;38(8):110409. doi: 10.1016/j.celrep.2022.110409 (PMC8889437; doi:10.1016/j.celrep.2022.110409)
Supplement: Table S2. Oligonucleotides used in this study, related to STAR Methods [file mmc2.xlsx]

## Sheet: Foglio1
	Table S2. Oligonucleotides used in this study (related to STAR Methods).
	Oligonucleotide	Sequence
	18S_F	GCTCTAGAATTACCACAGTTATCCAA
	18S_R	AAATCAGTTATGGTTCCTTTGGTC
	ATP50_F	TCTCGACAGGTTCGGAGCTT
	ATP50_R	AGAGTACAGGGCGGTTGCATA
	Atrogin-1_F	CCTGCATGTGCTCAGTGAGGA
	Atrogin-1_R	CTTCTTGGGTAACATCGTACAAGC
	Cyclophilin-A_F (CyA)	CGCCACTGTCGCTTTTCG
	Cyclophilin-A _R (CyA)	AACTTTGTCTGCAAACAGCTC
	COX5a_F	GCCGCTGTCTGTTCCATTC
	COX5a_R	GCATCAATGTCTGGCTTGTTGAA
	DRP1_F	CTAGAAGAGCCCAGCCTACG
	DRP1_R	AGCAAAGTCGGGGTGTTTTG
	Gls_F	GCTGTGCTCTATTGAAGTGA
	Gls_R	GCAAACTGCCCTGAGAAGTC
	GLUD_F	GAGATGTCCTGGATCGCTGA
	GLUD_R	GGCCCACATTACCAAATCCC
	Got1_F	CTCCTCCGGTTCTGGTCTTT
	Got1_R	CCCCAAGAACTAGGCGAGAA
	Got2_F	CAGCCGAGATGTCTTTCTGC
	Got2_R	GGACACTCTGCTCTGGGATT
	Gpt_F	TTCAAGAAGGTGCTCACGGA
	Gpt_R	CATCTGTTTCTGCACCTCGG
	Gpt2_F	GCTTTGAATGTGGACGAGCT
	Gpt2_R	TCGTGCCCCATCTGGTAAAG
	Gpt2-ChIP_F	TACTTCCTAACCAGCTGCCC
	Gpt2-ChIP_R	ACTTGGCTGCTTCTCCCTAG
	GS_F	ACAGCGACATGTACCTCCAT
	GS_R	CTGCTCCATTCCAAACCAGG
	MFN1_F	GATGACCTGGTTTTAGTAGAC
	MFN1_R	TGAAGATGTTGGGCTTGGAGA
	MFN2_F	TCGAGAGGCAGTTTGAGGAG
	MFN2_R	GCAGCTTGTAGTCTTGAGCC
	MHC-I_F	CGCTCCACGCACCCTCACTT
	MHC-I_R	GTCCATCACCCCTGGAGAC
	MHC-IIa_F	CCATTCAGAGCAAAGATGCAGGG
	MHC-IIa_R	GCATAACGCTCTTTGAGGTTG
	MHC-IIx_F	AGGACCAAGTGAGTGAGCTG
	MHC-IIx_R	CTTTTCGTCTAGCTGGCGTGA
	MHC-IIb_F	GCTAGGGTGAGGGAGCTTGAA
	MHC-IIb_R	AGACCCTTGACGGCTTCGA
	MuRF-1_F	ACCTGCTGGTGGAAAACATC
	MuRF-1_R	CTTCGTGTTCCTTGCACATC
	MyoD_F	GACCTGCGCTTTTTTGAGGACC
	MyoD_R	CAGGCCCACAGCAAGCAGCGAC
	neoMHC_F	GAACTTGAAGGAGAGGTCGA
	neoMHC_R	CACCTTCGCCTGTAATTTGTC
	OPA1_F	GAAGGACGACAAAGGCATCC
	OPA1_R	AGTCACCTTCACTGGAGAGC
	PGC1-α_F	TGATGTGAATGACTTGGATACAGACA
	PGC1-α_R	GCTCATTGTTGTACTGGTTGGATATG
	pmGPT2cl_F	ATTACTCGAGCTCCGCATGTGCAAAATGCA
	pmGPT2cl_R	CGGCAAGCTTCGAACCTGCCGAGATTAGCC
	Slc1a5_F	TGGGACCTCTTCCAGTTCCG
	Slc1a5_R	GGACTGCTGGCTGAGCTGTG
	Slc6a19_F	GGCCTCATCTCCTTCTCCAG
	Slc6a19_R	AGTCATCAAAGCGCTCAGTG
	Slc7a5_F	CCCTGGCCCTCATCATTTTG
	Slc7a5_R	GAAGAGGCCGCTGTACAAAG
	Slc7a8_F	CAGCGCCTGTGGTATCATTG
	Slc7a8_R	AGACTTAGGGATGGTGACGC
	UCP-3_F	GCCTACAGAACCATCGCCAG
	UCP-3_R	GCCACCATCTTCAGCATACA
	UQCRC1_F	AGACCCAGGTCAGCATCTTG
	UQCRC1_R	GCCGATTCTTTGTTCCCTTGA
